# Supplementary material for: Associations between lifestyle, malnutrition, and health risks in a comprehensive population-based analysis
Source: Sci Rep. 2025 Dec 20;15:44222. doi: 10.1038/s41598-025-29282-x (PMC12722294; doi:10.1038/s41598-025-29282-x)
Supplement: Supplementary file 1 — Supplementary Material 1 [file 41598_2025_29282_MOESM1_ESM.xlsx]

## Sheet: Supplemental Table 1
		Supplemental Table 1:Comparison of Cohorts from LIFE 2012 and LIFE 2018
			LIFE COHORT 2012		LIFE COHORT 2018
		N (total number)	8115		2530
		Gender (N: female/male)	4228 /3887		1165/1365
		Age (years)	57.2± 12.5		x
		Height (cm)	171.2± 31.9		169.27±9.51
		Weight (kg)	80.2 ± 36.0			79.27±34.99
		BMI (kg/m2)	27.5± 9.4		27.69 ± 13.98
		BMI Categorial
		Underweight (< 18,5 kg/m2)	57 (0.7%)		9 (0.36%)
		Normal Weight (18,5 – 24,9 kg/m2)	2748 (33.9%)		789 (31.24%)
		Overweight (25 – 29,9 kg/m2)	3263 (40.2%)		1178 (46.63%)
		Obesity grade I (30 – 34,9 kg/m2)	1468 (18.1%)		401 (15.87%)
		Obesity grade II (35 – 39,9 kg/m2)	417 (5.14%)		98(3.88%)
		Obesity grade III ( ≥ 40 kg/m2)	162 (1.99%)		51 (2.02%)
		Waist to hip ratio	0.93±0.09		0.94±0.1
		Fasting plasma glucose (mmol/L)	5.70±1.18		5.85±1.73
		Diabetes Yes/No/ Unknown	845/7182/88		369/2093/77
		Plasma LDL (mmol/L)	3.51±0.96		x
		Plasma HDL (mmol/L)	1.62±0.47		1.54±0.44
		Plasma Triglyceride (mmol/L)	1.40±1.1		1.82±1.11
		Plasma Apolipoprotein A1 (g/L)	1.67±0.3		x

## Sheet: Supplemental Table 2
	Supplemental Table 2: Components of the Lifestyle Score: Dietary Habits, Physical Activity, Smoking, and Alcohol Consumption
	For the following questions:			How often do you eat the individual foods or finished products? - Meat (incl. poultry, without sausage)													Answer options in the questionnaire			Score in the Lifestyle Score
				How often do you eat the individual foods or finished products? - cold cuts, Ham													1	Several times a day			3
				How often do you eat the individual foods or finished products?- Fried or roasted potatoes (fried potatoes, croquettes, french fries)													2	Daily or almost daily			2
				How often do you eat the individual foods or finished products? - Food grilled with charcoal													3	Several times a week			2
				How often do you eat the individual foods or finished products? - smoked food													4	About once a week			1
				How often do you eat the individual foods or finished products? -convenience food													5	Two to three times a month			1
				How often do you eat the individual foods or finished products?- Bratwurst, currywurst, hamburgers, kebab, pizza													6	Once a month or less often			0
				How often do you consume the individual drinks? -Soft drinks (lemonade, fruit juice drinks, soda, cola, tonic water)													7	(almost) never			0
																	1	Several times a day			0
				How often do you eat the individual foods or finished products? - Fish (incl. canned fish)
																	2	Daily or almost daily			0
				How often do you eat the individual foods or finished products? - Fresh or frozen vegetables (cooked)
																	3	Several times a week			1
				How often do you eat the individual foods or finished products? - Canned vegetables
																	4	About once a week			1
				How often do you eat the individual foods or finished products? - Leaf salad, raw vegetable salad, raw vegetables (e.g. tomatoes, carrots, peppers)
																	5	Two to three times a month			2
				How often do you eat the individual foods or finished products? - Wholemeal bread, bread rolls, multigrain bread, bread rolls
																	6	Once a month or less often			2
				How often do you consume the individual drinks? - Mineral water, tap water
																	7	(almost) never			3
																	<1856 min				10
				Total physical activity MET-minutes/week
																	1856-6426 min				5
																	>6426 min				0
																	low				10
				Physical activity (categorial)
																	moderat				5
																	intensive				0
																	<4				0
				Pack Years
																	4-24.95				5
																	>24.95				10
																	Non-smoker				0
				Smoking Status
																	Former smoker				5
																	current smoker				10
																	Women	>10g			5
				Amount of alcohol in grams per day
																		<10g			0
																	Men	>20g			5
																		<20g			0
	Since initial analysis showed that sweet, chips, butter and cake were negatively correlated with BMI (i.e. an increased consumption would lead to a lower body weight) we excluded these four items from the diet score.

## Sheet: Supplemental Table 3
	Supplemental Table 3: Components and Scoring of the CONUT Score
	CONUT		Risk of Malnutrition
			Absent	Mild	Moderate	Severe
	Points		0-1	2-4	5-8	9-12
	Albumin, [g/L]		≥35 (0)	<35 bis ≥30 (2)	<30 bis ≥25 (4)	<25 (6)
	Total cholesterol, [mmol/L]		≥4.65 (0)	≥3.62 bis < 4.65 (1)	≥2.59 bis <3.62 (2)	<2.59 (3)
	Lymphocyte counts, [x10^9]		≥1.6 (0)	<1.6 bis ≥1.2 (1)	<1.2 bis ≥0.8 (2)	<0.8 (3)

## Sheet: Supplemental Table 4
	Supplemental Table 4: Components of the Framingham Score
	Framingham Score
	Age	Women	Points	Men	Points
		30-34	-9	30-34	-1
		35-39	-4	35-39	0
		40-44	0	40-44	1
		45-49	3	45-49	2
		50-54	6	50-54	3
		55-59	7	55-59	4
		60-74	8	60-74	5
				65-69	6
				70-74	7
	Total Cholesterol [mg/dl]	<160	-2	<160	-3
		160-199	0	160-199	0
		200-279	1	200-279	1
		≥280	3	240-279	2
				≥280	3
	HDL-Cholesterol [mg/dL]	<35	5	<35	2
		35-44	2	35-44	1
		45-49	1	45-59	0
		50-59	0	≥60	-2
		≥60	-3
	Blood Pressure [mmHg]	systolic <120 and diastolic <80	-3	systolic <130 and diastolic <85	0
		systolic <120 and diastolic <80-89	0	systolic <120 and diastolic 85-89	1
		systolic 120-139 and diastolic <90	0	systolic 120-129 and diastolic 85-89	1
		systolic <120 and diastolic 90-99	2	systolic 130-139 and diastolic <90	1
		systolic 120-139 and diastolic 90-99	2	systolic <120 and diastolic 90-99	2
		systolic 140-159 and diastolic <100	2	systolic 120-129 and diastolic 90-99	2
		systolic >159 or diastolic >99	3	systolic 130-139 and diastolic 90-99	2
				systolic 140-159 and diastolic <100	2
				systolic >159 or diastolic >99	3
	Diabetes	Yes	4	Yes	2
		No	0	No	4
	Smoking	Yes	2	Yes	2
		No	0	No	0
		Percentage	Points	Percent	Points
	10-years Risk	0.02	0-1	0.03	0-1
		0.03	2-3	0.04	2
		0.04	4-5	0.05	3
		0.05	6	0.07	4
		0.06	7	0.08	5
		0.07	8	0.1	6
		0.08	9	0.13	7
		0.1	10	0.16	8
		0.11	11	0.2	9
		0.13	12	0.25	10
		0.15	13	0.31	11
		0.18	14	0.37	12
		0.2	15	0.45	14
		0.24	16	>53%	14-29
		>27%	17-25
	Abbreviations: HDL= High Density Lipoprotein

## Sheet: Supplemental Table 5
	Supplemental Table 5: Comparison of Basic Characteristics Across NRI Score Terciles
	NRI Score	>122.8 (n=3282)	122.8-115.2 (n=3285)	<115.2 (n=3280)	Total (n=9947)	p-value	POST HOC TUKEY TEST
							1st Tercile vs 2nd Tercile, 1st Tercile vs 3rd Tercile,2nd Tercile vs 3rd Tercile
	Age (years)†	54.29± 13.32	58.19 ± 12.16	59.99 ± 11.19	57.51 ± 12.46	p<0.001	p=0.9/ p=0.01/ p=0.02
	Sex ‡					p<0.001
	Men (n)	1359	1756	1581	4696
	Women (n)	1921	1529	1701	5151
	Height (cm)†	169.15± 10.00	170.54 ± 9.64	169.89 ± 9.00	169.86 ± 9.57	p<0.001	p=0.16/ p<10-4/ p<0.05
	Weight (kg)†	92.77 ± 15.29	77.43 ± 10.38	66.73 ± 9.78	78.97 ± 16.12	p<0.001	p<10-4/ p<10-2/ p<0.05
	BMI (kg/m2)†	32.38 ± 4.24	26.55 ± 2.01	23.04± 2.18	27.32 ± 4.87	p<0.001	p<10-4/ p<10-4/ p<10-4
	Obesity classification(n) ‡					p<0.001
	Underweight (< 18,5 kg/m2)	0	0	55	55
	Normal Weight (18,5 – 24,9 kg/m2)	13	684	2576	3273
	Overweight (25 – 29,9 kg/m2)	962	2429	643	4034
	Obesity grade I (30 – 34,9 kg/m2)	1601	172	5	1778
	Obesity grade II (35 – 39,9 kg/m2)	510	0	1	511
	Obesity grade III ( ≥ 40 kg/m2)	196	0	0	196
	Cardiovascular events ‡					p<0.001
	Yes (n) (Percentage per Tercile)	209 (6.7%)	172 (5.6%)	91 (3.0%)	472 (5.1%)
	No (n)	2914	2885	2975	8774
	Heart Attack ‡					p<0.001
	yes(n)	111	82	53	246
	no(n)	3138	3162	3191	9491
	Angina Pectoris or CHD ‡					p<0.001
	Yes(n)	137	123	64	324
	No(n)	2976	2933	2999	8908
	Bypass OP heart ‡	49	35	17	101	p<10-3
	Stroke‡	90	69	55	215	p=0.01
	Albumin (g/L)†	46.48±2.45	46.16±2.21	44.74±2.32	45.79 ± 2.45	p<0.001	p<10-4/ p<10-4/ p<10-4
	TOTAL CHOLESTEROL (mmol/L)†	5.59± 1..5	5.55 ± 1.04	5.51 ± 1.07	5.59 ± 1.07	p<0.001	p<10-4/ p<10-4/ p=0.9
	LDL (mmol/L)†	3.64 ± 0.96	3.60 ± 0.94	3.29 ± 0.94	3.51 ± 0.96	p<0.001	p<10-4/ p<10-4/ p=0.31
	HDL (mmol/L)†	1.47± 0.42	1.61 ± 0.45	1.79 ± 0.49	1.62 ± 0.47	p<0.001	p<10-4/ p<10-4/ p<10-4
	Triglycerides (mmol/L) §	1.69 ± 1.12	1.40 ± 1.07	1.11 ± 0.86	1.40 ± 1.05	p<0.001	p<10-4/ p<10-4/ p<10-4
	Leptin (ng/ml)†	20.64 ± 17.71	9.79 ± 8.86	6.73 ± 7.16	12.35 ± 13.50	p<0.001	p<10-4/ p<10-4/ p<10-4
	Adiponectin (ng/ml)†	6308.6± 4057.12	7293 ± 4638.03	8323.28 ± 4796.29	7301.41 ± 4581.80	p<0.001	p<10-3/ p>10-4/ p<10-3
	Lymphocyte counts (10^9/L)†	1.91± 0.67	1.84± 1.63	1.87± 2.97	1.88 ± 1.91	p=0.3
	Diabetes ‡					p<0.001
	Yes (n)	623	301	125	1049
	No (n)	2921	2938	3110	8969
	Abbreviations: NRI= Nutritional Risk Index , BMI= Body Mass Index, CHD= Coronary Heart Disease, LDL= Low Density Lipoprotein, HDL= High Density Lipoprotein
	Symbols: † ANCOVA ± Tukey; § Kruskal–Wallis/Wilcoxon, ‡ chi-square; * p<0.05

## Sheet: Supplemental Table 6
Supplemental Table 6: Correlation of LS Components to Malnutrition scores
Correlation (kendall’s tau)	LS score	Diet Score	PA score	Smoking score	Alcohol score
CONUT Score	-0,06*	-0.002	-0,03*	-0,09*	-0.004
NRI Score	0.02*	0.021*	0.02	-0,03*	-0,02*
PNI Score	0,05*	0.03*	0.01	0,08*	0.004
Values are Kendall’s τ-b rank correlations between the Lifestyle Score (LS) and its components (Diet, Physical Activity [PA], Smoking, Alcohol) and the malnutrition indices CONUT, NRI, and PNI. Higher LS and component scores denote a less healthy lifestyle. Higher CONUT indicates higher malnutrition risk, whereas higher PNI/NRI indicate lower malnutrition risk. Two-sided tests; *p < 0.05. Positiv…
